# Supplementary material for: Noninvasive Genetic Assessment Is an Effective Wildlife Research Tool When Compared with Other Approaches
Source: Genes (Basel). 2021 Oct 23;12(11):1672. doi: 10.3390/genes12111672 (PMC8625682; doi:10.3390/genes12111672)
Supplement: Supplementary file 1 [file genes-12-01672-s001.zip]

Archive with 1 entries (1 files):
- genes-1397669-supplementary.pdf
